# Supplementary material for: Understanding Factors that Shape Gender Attitudes in Early Adolescence Globally: A Mixed-Methods Systematic Review
Source: PLoS One. 2016 Jun 24;11(6):e0157805. doi: 10.1371/journal.pone.0157805 (PMC4920358; doi:10.1371/journal.pone.0157805)
Supplement: S2 Text — Standardized templates used to extract data on all studies according to their design (quantitative, qualitative or mixed-methods). (XLSX) [file pone.0157805.s003.xlsx]

## Sheet: Quantitative
Record details from endnote--Record details from endnote--Record details from endnote							Full Text Review Check----Full Text Review Check----Full Text Review Check---Full Text Review Check---Full Text Review Check---Full Text Review Check---Full Text Review Check---Full Text Review Check---Full Text Review Check---Full Text Review Check---Full Text Review Check---Full Text Review Check---Full Text Review Check---Full Text Review Check																		Initial quality check--Initial quality check--Initial quality check--Initial quality check--Initial quality check--				Study design		QUANTITATIVE---QUANTITATIVE---QUANTITATIVE---QUANTITATIVE---QUANTITATIVE---QUANTITATIVE---QUANTITATIVE---QUANTITATIVE---QUANTITATIVE---QUANTITATIVE---QUANTITATIVE---QUANTITATIVE---QUANTITATIVE---QUANTITATIVE---QUANTITATIVE---QUANTITATIVE---QUANTITATIVE---QUANTITATIVE---QUANTITATIVE---QUANTITATIVE---QUANTITATIVE---QUANTITATIVE---QUANTITATIVE---QUANTITATIVE---QUANTITATIVE---QUANTITATIVE---QUANTITAT…
A) RECORD DETAILS							B) FULL TEXT INCLUSION/EXCLUSION CHECK			C) CONFIRMING GENDER NORM FOCUS				D) POPULATION AND SETTING								E. FINAL INCLUSION/EXCLUSION CHECK			F. FIRST QUALITY CHECK				G. STUDY DESIGN TYPE		H. STUDY DESIGN - GENERAL			QUALITY - STUDY DESIGN	I. SAMPLE						QUALITY - SELECTION BIAS		QUALITY - DROPOUTS	J. EXPERIMENT/INTERVENTION			J. QUALITY - INTERVENTION INTEGRITY
A1. Reviewer	A2. Date	A3. Record Number	A4. Author	A5. Title	A6. Journal title		B1. Publication Date 1984-Present	B2. Gender norm outcome: Does the study have a clear focus on gender attitudes/norms as a key outcome?	B3. Antecendent beyond age: Does the study look at other factors than age that influence gender norms?	C1. Research Question/Aims (purpose) of study; What are they trying to understand?	C2. Gender norm-related variable/phenomena of interest	C3. Operationalization of gender norm related variable(s)/theme(s)	C4. Is the study relevant for answering our review questions?	D1. Age group	D2. Detail on age dissagratation If age range is beyond 10-14 and no mean age is given, note how data was dissagregated	D3. Biological sex	D4. Socioeconomic status	D5. Urban/rural	D6. Race/Ethnicity	D7. Country	D8. Setting	E1. Full Text INCLUDE/EXCLUDE	E2. Reason for Exclusion		F1.Research aim/questions and objective are clear and these correspond to the focus of our review	F2. Study design (qualitative, quantitative or mixed) clearly stated	F3. Type of study design appropriate to answer the study's research question	F4. Is it worth continuing?	G1. Confirm that this is a quantitative study		H1. Quantitative methodology	H2. Geographical/cultural setting/context of study	H3. When was data collected (years)	H4. Quantitative methodology appropriate to answer research question	I1. Sampling Select the sampling techinique used	I2. Target population	I3. Sampling and recruitment	I4. Final sample size and description of sample	I5. Response rate	I6. Loss to follow up If longitudinal, specify the loss to follow up of participants over time	I7. Sample likely representative of the target population	I8. Sample size and response rate is sufficient to answer research question The study had enough power	I9. Retention rate was sufficient to answer research question, and details are provided for those lost to follow-up	J1. Was there an intervention?	J2. If yes, Briefly describe the intervention	J3. Control group Whether the study used a control or comparison group	J4. Assignment to treatment groups was truly random	J5. Groups were treated identically other than for the intervention	J6. Cross-over/contamination between groups Strong = contamination unlinkey Moderate = somewhat likely Weak = very likely Unclear = no information on this
		Entered from endnote	Entered from endnote (please add initials)	Entered from endnote	State the title of the journal. We are only including journal articles - not dissertations or conference abstratcs.		Entered from endnote. Please double check. If < 1984, stop filling out this form, put EXCLUDE with reason YEAR.	Yes/No If gender norms is not an outcome, e.g. It is one of many covariates, or if this is not one of the key focus of the study, stop filling out this form and EXCLUDE with reason GENDER.	Yes/No If the study only assess/compare gender norms as an outcome by age-groups, stop filling out this form and EXCLUDE with reason ANTE.	You should be able to cut and paste this from the study introduction	Gender-related beliefs or attitudes Gender-related norms Other	Provide a BRIEF explaination of how the gender-related outcome variable/phenomena was operationalized, e.g. "scale", "dichotmous variable" or defintiion used by the study	• What are the factors that appear to be associated with expressed gender norms including attitudes/beliefs) in early adolescence? • What are the similarities and differences among cultures of the factors associated with expressed gender norms in early adolescence?	Age range and Mean age of the sample (+/- SD)	Explain how we can tell what findings are for 10-14 year olds. If the study cannot do this, EXCLUDE with reason AGE	Boys only Girls only Mixed	Low/middle/high income If unknow, list "?"	Example: urban; rural; both; semi-urban, etc.	If applicable to setting. Be as specific as possible, e.g. Kurds in Afghanistan	List country/ies where the study was conducted	Place/setting where study was conducted	If the study STILL fits all of these criteria we are including it. If INCLUDE fill out rest of form. If not, EXCLUDE it with reason and move to next article.	*YEAR *AGE *GENDER OUTCOME *TRAIT *ANTE		(1) Strong (2) Moderate (3) Weak (4) Unclear	(1) Strong (2) Moderate (3) Weak (4) Unclear	(1) Strong (2) Moderate (3) Weak (4) Unclear	If the quality scores for this section is higher than 9, STOP filling out the form and note LOW QUALITY. Then continute to the next article.	Yes/No If no, open the relevant data extraction form		(1) RCT (2) Quasi-Experimental (3) Cohort-longitudinal (4) Case-control (5) Cross-sectional (6) Ecological (7) Unclear	Where did the study take place? Be as specific as possible. This column is meant to be for additional context/detail on locationa and context than what is already provided in the geographical location in the previous section.	Example: 2000-2001	(1) Strong (2) Moderate (3) Weak (4) Unclear	1) Random 2) Non-random 3) Other 4) Unknown	Describe the target population, that is the population that the study is trying to generalize findings to (e.g. adolescent girls in low-income areas of Baltimore). This is different from the sample which is only a sub-set of the target population.	Type of sampling used (e.g. Cluster, stratified, simple) and how participants were recruited	State the actual sample size on which analysis were based Provide a more elaborate description of the sample, beyond what was described under "Population". E.g. % male/female, age groups, ethnicity, SES	State the response rate in % or note "can't tell"	State loss to follow up in % or note "can't tell"	(1) Strong (2) Moderate (3) Weak (4) Unclear	(1) Strong (2) Moderate (3) Weak (4) Unclear Strong = mentions power, sample size caulcuation and response rate >80% Moderate = response 60-79% Weak = <60% or no mentioning of power Unclear = no response rate given, no power caulcuation done	(1) Strong (2) Moderate (3) Weak (4) Unclear (5) N/A Strong = >80%, details on those lost to f-u Moderate = 60-79% Weak = <60%, no info on loss to follow up Unclear = no stated retention rate or detail on loss to follow up	Yes/No If "no", skip J2-J3 and note "N/A" for J4-J7		Yes/No	(0) N/A (1) Strong (2) Moderate (3) Weak (4) Unclear	(0) N/A (1) Strong (2) Moderate (3) Weak (4) Unclear	(0) N/A (1) Strong (2) Moderate (3) Weak (4) Unclear
AK	2002-03-01	920	Baruch, G. & Barnett, R.C.	Fathers' participation in family work and children's sex-role attitudes	Child Development		1986	Yes	Yes	To examine the relaation between father's participation in family work and children's sex-role attitudes	Sex-role related attitudes	Attitudes about 3 domains: current interests and activities, adult occupational roles, and adult family roles measured through scales	Yes	5-10 years Fathers and mothers also interviewed	Dissagreagted data for 5-year and 10-year olds	Mixed	Middle class	Suburban	Mainly white/caucasian	US	Boston	INCLUDE	N/A		1	1	1	Yes	Yes		5	Suburban area of Boston	1980-81	2	2	Kindergarden and middle school children in suburban Boston.	Total population sampling. Letters were sent to all families with a kindergarden or 4th grade child within the target area. Families interested in participating responded by sendin in cards with their contact information.	160 familiies; 80 boys and 80 girls. Two parents (mother and father) interviewed in each family. All mothers were employed, about half worked full time. Mean parent education level was college degree.	40% response rate	N/A	3 Convenient sampling	3 Small sample, high non-response	5 Not applicable because no follow-up	No	N/A	N/A	N/A	N/A	N/A
[truncated: 20 more columns]

## Sheet: Qualitative
Record details from endnote--Record details from endnote--Record details from endnote							Full Text Review Check----Full Text Review Check----Full Text Review Check---Full Text Review Check---Full Text Review Check---Full Text Review Check---Full Text Review Check---Full Text Review Check---Full Text Review Check---Full Text Review Check---Full Text Review Check---Full Text Review Check---Full Text Review Check---Full Text Review Check																		Initial quality check--Initial quality check--Initial quality check--Initial quality check--Initial quality check--				Study design		QUALITATIVE--QUALITATIVE--QUALITATIVE--QUALITATIVE--QUALITATIVE--QUALITATIVE--QUALITATIVE--QUALITATIVE--QUALITATIVE--QUALITATIVE--QUALITATIVE-QUALITATIVE--QUALITATIVE--QUALITATIVE--QUALITATIVE--QUALITATIVE--QUALITATIVE--QUALITATIVE---QUALITATIVE--QUALITATIVE--QUALITATIVE--QUALITATIVE--QUALITATIVE--QUALITATIVE--QUALITATIVE--QUALITATIVE--QUALITATIVE--QUALITATIVE--QUALITATIVE--QUALITATIVE--QUALITATI…
A) RECORD DETAILS							B) FULL TEXT INCLUSION/EXCLUSION CHECK			C) CONFIRMING GENDER NORM FOCUS				D) POPULATION AND SETTING								E. FINAL INCLUSION/EXCLUSION CHECK			F. FIRST QUALITY CHECK				G. STUDY DESIGN TYPE		H. STUDY DESIGN - GENERAL				QUALITY - STUDY DESIGN			I. SAMPLING		J. DATA COLLECTION		QUALITY		K. ANALYSIS	L. MAIN FINDINGS	M. LIMITATIONS	QUALITY	QUALITY	QUALITY
A1. Reviewer	A2. Date of review	A3. Record Number	A4. Author	A5. Title	A6. Journal		B1. Publication Date 1984-Present	B2. Gender norm outcome: Does the study have a clear focus on gender attitudes/norms as a key outcome?	B3. Antecendent beyond age: Does the study look at other factors than age that influence gender norms?	C1. Research Question/Aims (purpose) of study; What are they trying to understand?	C2. Gender norm-related variable/phenomena of interest	C3. Operationalization of gender norm related variable(s)/theme(s)	C4. Is the study relevant for answering our review questions? (Yes/No)	D1. Age group	D2. Detail on age dissagratation If age range is beyond 10-14 and no mean age is given, note how data was dissagregated	D3. Biological sex	D4. Socioeconomic status	D5. Urban/rural	D6. Race/Ethnicity	D7. Country	D8. Setting	E1. Full Text INCLUDE/EXCLUDE	E2. Reason for Exclusion		F1.Research aim/questions and objective are clear and these correspond to the focus of our review	F2. Study design (qualitative, quantitative or mixed) clearly stated	F3. Type of study design appropriate to answer the study's research question	F4. Is it worth continuing?	G1. Confirm that this is a qualitative study.		H1. Qualitative methodology used Examples: ethnography, phenomenology, narrative research, case study, grounded theory, etc.	H2. Theoretical framework	H3. When was data collected (years)	H4. Geographical/cultural setting/context of study	H5. Qualitative metodhology appropriate to answer the research question(s) With grounded theory methodology, for example, the research question changes over time as you collect and analysis data in an interative process. A study that asked a quantitative question such as how much honey is consumed in this village on a daily basis by women who are between the ages of 15-19, using grounded theory m…	H6. Explicit link to theory Theory is essential in qualitative research, and it should be clearly stated what theoretical framework is being used, or if a theory is being developed	H7. Study context clearly described	I1. Sampling Strategy Examples of specific sampling strategies purposive sampling—Maximum variation, homogenous, critical case, theory based, snowball or chain, etc	I2. Sample description	J1. Data collection methods	J2. Data collection tools	J3. Sample and sampling clearly described	J4. Clear description of how fieldwork was conducted This includes by whom, where, when and how fieldwork was done	K1. Qualitative Data analysis techniques	L1. Author's Conclusions/Key Findings/major themes Provide a brief descrption of the major findings and themes related to our research questions. Please highlight any result/discussion sections that relate to gender norms in the actual PDF. We wil use this to code the article in the next step.	M1. Limitations mentioned by author	M2. Credibility: findings hold true/seem credible This is asking whether or not the major take aways in the study are in line with what this particular study is capable of finding and also with what seems to have arisen from the data. Evaluation techniques include: having outside auditors or participants validate findings (member checks), peer debriefing, attention to negative cases, independent …	M3. Transferability: research findings seem transferable to other settings Evaluation techniques include: providing details of the study participants to enable readers to evaluate for which target groups the study provides valuable information, providing contextual background information, demographics, the provision of thick description about both the sending and the receiving context etc.	M4. Dependability: research process is logical & clearly documented Evaluation techniques include: peer review, debriefing, audit trails, triangulation in the context of the use of different methodological approaches to look at the topic of research, reflexivity to keep a self-critical account of the research process, calculation of inter-rater agreements etc.
		Entered from endnote	Entered from endnote	Entered from endnote	Enter the same of the journal. We are only including journal articles - not dissertations or conference abstratcs.		Entered from endnote. Please double check. If < 1984, stop filling out this form, put EXCLUDE with reason YEAR.	Yes/No If gender norms is not an outcome, e.g. It is one of many covariates, or if this is not one of the key focus of the study, stop filling out this form and EXCLUDE with reason GENDER.	Yes/No If the study only assess/compare gender norms as an outcome by age-groups, stop filling out this form and EXCLUDE with reason ANTE.	You should be able to cut and paste this from the study introduction	Gender-related beliefs or attitudes Gender-related norms Other	Provide a BRIEF explaination of how the gender-related outcome phenomena was operationalized	• What are the factors that appear to be associated with expressed gender norms including attitudes/beliefs) in early adolescence? • What are the similarities and differences among cultures of the factors associated with expressed gender norms in early adolescence?	Age range and Mean age of the sample (+/- SD)	Explain how we can tell what findings are for 10-14 year olds. If the study cannot do this, EXCLUDE with reason AGE	Boys only Girls only Mixed	Low/middle/high income If unknow, list "?"	Example: urban; rural; both; semi-urban, etc.	If applicable to setting. Be as specific as possible, e.g. Kurds in Afghanistan	List country/ies where the study was conducted	Place/setting where study was conducted	If the study STILL fits all of these criteria we are including it. If INCLUDE fill out rest of form. If not, EXCLUDE it with reason and move to next article.	*YEAR *AGE *GENDER OUTCOME *TRAIT *ANTE		(1) Strong (2) Moderate (3) Weak (4) Unclear	(1) Strong (2) Moderate (3) Weak (4) Unclear	(1) Strong (2) Moderate (3) Weak (4) Unclear	(Yes/No) If the quality scores for this section is 9 or more, STOP filling out the form and note "No". Then continute to the next article.	Yes/No If no, open the relevant data extraction form		If the research methodology is not explicitly stated it is okay to cut and paste sections of the paper that you think explain the methodology used.	What theory/ies is the study building is methdology around? Or is the study trying to develop a new theory? Irrespectievly, a link to exiting theory is essential in qualitative research	Example: 2000-2001; Jan 2014-March 2014	Where did the study take place? Be as specific as possible. This column is meant to be for additional context/detail on location and context than what is already provided in the geographical location in the previous section.	(1) Strong (2) Moderate (3) Weak (4) Unclear	(1) Strong (2) Moderate (3) Weak (4) Unclear	(1) Strong (2) Moderate (3) Weak (4) Unclear	If no specific sampling strategy is stated just include information on how they gathered their sample.	Be as specific as possible including other specific characterstics such as: students, doctors, religious affiliation etc. No need to repeat information previously included in the geographic section.	Examples: Interviews, surveys, observation, focus groups, freelisting, etc.	Example: Semi-structured Interview guide, indirect observation guide	(1) Strong (2) Moderate (3) Weak (4) Unclear	(1) Strong (2) Moderate (3) Weak (4) Unclear	Should be able to cut and paste, look for things like recording, transcribing, coding. Key words are inductive and deductive coding, iterative process, codes emerged, etc.			(1) Strong (2) Moderate (3) Weak (4) Unclear	(1) Strong (2) Moderate (3) Weak (4) Unclear	(1) Strong (2) Moderate (3) Weak (4) Unclear
AK	2002-03-01	745	Allan, A.J	The importance of being a 'lady': hyper-femininity and heterosexuality in the private, single-sex primary school.	Gender and Education		2009	Yes	Yes	To explore how girls in one single-sex, private primary school negotiated discourses about being a "lady"	Norms about being a lady Meanings of masculinity and femininity	Girls discourses around expectations and norms for being a "lady" and contrasts with norms about heterosexual hyperfemininity.	Yes	10-11 at study onset	All participants were 10-11 at baseline	Girls only	High (upper middle class)	not specificed	Mainly white/caucasian	England/UK	Southern Britain, school	INCLUDE	N/A		1	1	1	Yes	Yes		Etnography	Post-structural feminist theory including the heteronormative matrix (Butler) Discourse theory (Focault) Theory of Gender and Power (Connell)	Undertaken over a period of two years with the same class of girls	Taylor's girls school, a single-sex, private primary school in southern Britain. The school is highly prestigeous and the typical student is a white, upper or middle-class girl of higher SES.	1	1	2 (Does not describe urban/rural enviornment, population at the school, or rationale for selecting the setting)	No information provided	One class of 25 girls aged 10-11 years at study initiation, primarily white, affluent, middle or upper class in a high-acheving academic enviornment	Participant observation, focus group interviews, photographic diaries, participative analysis sessions	No detail on specific tools	4	4	Not described	Girls at the school were socialized by parents and teachers into being "proper ladies". "Lady" was used both to refer to biological sex (female) and to denote appropriate, moral behaviors. Girls described socialization occuring through reprimand if they did not adhere to rules for being a proper lady. This was contrasted with expectations from peers to be a hyperfeminine (Connell) "girly girl" (r…	No specific discussion on limitations, mentions that the discourses presented are not exhaustive, and not representative of all girls	2 (Unclear what was done to ensure credible findings, but the researcher followed the same girls intensely for 2 years)	2 (specific to a single school, but discussions in the wider notion of upper/middle class girls, comparisons with previous work)	3 The process of research is not well documented. There is some documentation of reflexivity trhoughout the article, comparison with previous work, triangulate data from teachers and students
																												0
																												0
																												0
																												0
																												0
																												0
																												0
																												0
																												0
																												0
																												0
[truncated: 4 more columns]

## Sheet: Mixed
Record details from endnote--Record details from endnote--Record details from endnote						Full Text Review Check----Full Text Review Check----Full Text Review Check---Full Text Review Check---Full Text Review Check---Full Text Review Check---Full Text Review Check---Full Text Review Check---Full Text Review Check---Full Text Review Check---Full Text Review Check---Full Text Review Check---Full Text Review Check---Full Text Review Check																		Initial quality check--Initial quality check--Initial quality check--Initial quality check--Initial quality check--				Study design		QUALITATIVE--QUALITATIVE--QUALITATIVE--QUALITATIVE--QUALITATIVE--QUALITATIVE--QUALITATIVE--QUALITATIVE--QUALITATIVE--QUALITATIVE--QUALITATIVE-QUALITATIVE--QUALITATIVE--QUALITATIVE--QUALITATIVE--QUALITATIVE--QUALITATIVE--QUALITATIVE---QUALITATIVE--QUALITATIVE--QUALITATIVE--QUALITATIVE--QUALITATIVE--QUALITATIVE--QUALITATIVE--QUALITATIVE--QUALITATIVE--QUALITATIVE--QUALITATIVE--QUALITATIVE--QUALITATI…
A) RECORD DETAILS						B) FULL TEXT INCLUSION/EXCLUSION CHECK			C) CONFIRMING GENDER NORM FOCUS				D) POPULATION AND SETTING								E. FINAL INCLUSION/EXCLUSION CHECK			F. FIRST QUALITY CHECK				G. STUDY DESIGN TYPE		H. STUDY DESIGN - GENERAL			QUALITY - STUDY DESIGN			SAMPLING		DATA COLLECTION		QUALITY		ANALYSIS	LIMITATIONS	MAIN FINDINGS	QUALITY	QUALITY	QUALITY	QUALITY	QUALITY
A1. Reviewer	A2. Record Number	A3. Author	A4. Title	A5. Reference Type		B1. Publication Date 1984-Present	B2. Gender norm outcome: Does the study have a clear focus on gender attitudes/norms as a key outcome?	B3. Antecendent beyond age: Does the study look at other factors than age that influence gender norms?	C1. Research Question/Aims (purpose) of study; What are they trying to understand?	C2. Gender norm-related variable/phenomena of interest	C3. Details of how the gender norm related variable(s)/theme(s) was operationalized	C4. Which of our review questions does the study address?	D1. Age group	D1.1. Detail on age dissagratation If age range is beyond 10-14 and no mean age is given, note how data was dissagregated	D2. Biological sex	D3. Socioeconomic status	D4. Urban/rural	D5. Race/Ethnicity	D6. Country	D7. Setting	E1. Full Text INCLUDE/EXCLUDE	E2. Reason for Exclusion		F1.Research aim/questions and objective are clear and these correspond to the focus of our review	F2. Study design clearly stated	F3. Study design appropriate to answer the research question	F4. Is it worth continuing?	G1. Confirmed that this is a MIXED methods study.		H1. Qualitative Study Design used Examples: ethnography, phenomenology, narrative research, case study, grounded theory, etc.	H2. When was data collected (years)	H3. Geographical/cultural setting/context of study	H4. Qualitative study design appropriate to answer the research question(s) With grounded theory methodology, for example, the research question changes over time as you collect and analysis data in an interative process. A study that asked a quantitative question such as how much honey is consumed in this village on a daily basis by women who are between the ages of 15-19, using grounded theory …	H5. Explicit link to theory Theory is essential in qualitative research, and it should be clearly stated what theoretical framework is being used, or if a theory is being developed	H6. Study context clearly described	H7. Sampling Strategy Examples of specific sampling strategies purposive sampling—Maximum variation, homogenous, critical case, theory based, snowball or chain, etc	H8. Sample description	H9. Data collection methods	H10. Data collection tools	H11. Sample and sampling clearly described	H12. Clear description of how fieldwork was conducted This includes by whom, where, when and how fieldwork was done	H13. Qualitative Data analysis techniques	H14. Limitations mentioned by author	H15. Author's Conclusions/Key Findings/major themes Provide a brief descrption of the major findings and themes related to our research questions. We will come back for more details on findings if the study is of high quality.	H16. Credibility: findings hold true/seem credible This is asking whether or not the major take aways in the study are in line with what this particular study is capable of finding and also with what seems to have arisen from the data. Evaluation techniques include: having outside auditors or participants validate findings (member checks), peer debriefing, attention to negative cases, independent…	H17. Transferability: research findings seem transferable to other settings Evaluation techniques include: providing details of the study participants to enable readers to evaluate for which target groups the study provides valuable information, providing contextual background information, demographics, the provision of thick description about both the sending and the receiving context etc.	H18. Dependability: research process is logical & clearly documented Evaluation techniques include: peer review, debriefing, audit trails, triangulation in the context of the use of different methodological approaches to look at the topic of research, reflexivity to keep a self-critical account of the research process, calculation of inter-rater agreements etc.	H19. Reflexivity: Influence of the researcher is mentioned and addressed E.g. the author, an African American female, conducted all interviews in the participants’ homes at their convenience.	H20. Ethics The research is ethical according to current criteria or for recent studies There is evidence of ethical approval by an appropriate body
	Entered from endnote	Entered from endnote	Entered from endnote	Entered from endnote, but please correct if incorrect. We are only including journal articles - not dissertations or conference abstratcs.		Entered from endnote. Please double check. If < 1984, stop filling out this form, put EXCLUDE with reason YEAR.	Yes/No If gender norms is not an outcome, e.g. It is one of many covariates, or if this is not one of the key focus of the study, stop filling out this form and EXCLUDE with reason GENDER.	Yes/No If the study only assess/compare gender norms as an outcome by age-groups, stop filling out this form and EXCLUDE with reason ANTE.	You should be able to cut and paste this from the study	Gender-related beliefs or attitudes Gender-related norms Challening/resistance of norms Other	Explain how the gender-related outcome variable/phenomena was operationalized, e.g. through a scale, or focus of research question	(1) Factors influecing gender norms in early adolescence (2) Different processes by geographic or culutral setting (3) Different processes by biological sex (4) How norms are challenged Select all that apply	Age range and Mean age of the sample (+/- SD)	Explain how we can tell what findings are for 10-14 year olds. If the study cannot do this, EXCLUDE with reason AGE	Boys only Girls only Mixed	Low/middle/high income If unknow, list "?"	Example: urban; rural; both; semi-urban, etc.	If applicable to setting. Be as specific as possible, e.g. Kurds in Afghanistan	List country/ies where the study was conducted	Place/setting where study was conducted	If the study STILL fits all of these criteria we are including it. If INCLUDE fill out rest of form. If not, EXCLUDE it with reason and move to next article.	*YEAR *AGE *GENDER OUTCOME *TRAIT *ANTE		(0) N/A (1) Strong (2) Moderate (3) Weak (4) Unclear	(0) N/A (1) Strong (2) Moderate (3) Weak (4) Unclear	(0) N/A (1) Strong (2) Moderate (3) Weak (4) Unclear	If the quality scores for this section add up to 9, STOP filling out the form and note LOW QUALITY. Then continute to the next article.	Yes/No Fill out all pertinant sections from qual and quant sections as well as the quality assessment for mixed-methods		If the research methodology is not explicitly stated it is okay to cut and paste sections of the paper that you think explain the methodology used.	Example: 2000-2001; Jan 2014-March 2014	Where did the study take place? Be as specific as possible. This column is meant to be for additional context/detail on location and context than what is already provided in the geographical location in the previous section.	(0) N/A (1) Strong (2) Moderate (3) Weak (4) Unclear	(0) N/A (1) Strong (2) Moderate (3) Weak (4) Unclear	(0) N/A (1) Strong (2) Moderate (3) Weak (4) Unclear	If no specific sampling strategy is stated just include information on how they gathered their sample.	Be as specific as possible including other specific characterstics such as: students, doctors, religious affiliation etc. No need to repeat information previously included in the geographic section.	Examples: Interviews, surveys, observation, focus groups, freelisting, etc.	Example: Semi-structured Interview guide, indirect observation guide	(0) N/A (1) Strong (2) Moderate (3) Weak (4) Unclear	(0) N/A (1) Strong (2) Moderate (3) Weak (4) Unclear	Should be able to cut and paste, look for things like recording, transcribing, coding. Key words are inductive and deductive coding, iterative process, codes emerged, etc.			(0) N/A (1) Strong (2) Moderate (3) Weak (4) Unclear	(0) N/A (1) Strong (2) Moderate (3) Weak (4) Unclear	(0) N/A (1) Strong (2) Moderate (3) Weak (4) Unclear	(0) N/A (1) Strong (2) Moderate (3) Weak (4) Unclear	(0) N/A (1) Strong (2) Moderate (3) Weak (4) Unclear
[truncated: 48 more columns]
