# Supplementary material for: Understanding Factors that Shape Gender Attitudes in Early Adolescence Globally: A Mixed-Methods Systematic Review
Source: PLoS One. 2016 Jun 24;11(6):e0157805. doi: 10.1371/journal.pone.0157805 (PMC4920358; doi:10.1371/journal.pone.0157805)
Supplement: S3 Text — Overview of the final codebook that was used to code the qualitative studies, organized by descriptive and analytical themes. (XLSX) [file pone.0157805.s004.xlsx]

## Sheet: Codebook
S3 Text. Qualitative Codebook. Overview of the final codebook that was used to code the qualitative studies, organized by descriptive and analytical themes. Understanding factors that shape gender attitudes in early adolescence: A mixed-methods systematic review
3rd order	2nd order	1st order	Code	Description/example
Expressed gender attitudes/beliefs All attitude codes are perceptions from young adolescents about the roles, behaviors, traits of men/boy and women/girls. It is not tell us how or why they think this, just that there is a perception
Attitudes/beliefs about what boys should be like	Traits	Strong and tough	Attitude about boys_trait_strenght and toughness	The boys compared the size of their flexed biceps and the firmness of their abdomens on almost a daily basis, and by doing so assessed their bodies. With comments like, “I’m stronger,” they frequently vied to carry boxes and crates for teachers. For both cultural and practical reasons, Michael and the rest of the boys valued tough, strong bodies skilled at fighting
			Attitude about boys_trait_strenght/toughness misuse	If a boy hits a girl, it is always unacceptable because boys are much stronger (physically), that’s a real no-go. While toughness in general was admired, there were cases in which males felt toughness was less appropriate. Most of these inolved tall boys who used their height advantage to intimidate others.
		Goodlooking and nice	Attitude about boys_trait_goodlooking, nice	An ideal boy, the girls begin, is “good looking” and has a “nice personality.” He is “sweet, cute”and “has a nice body,”and although he doesn’t have to be rich, he “at least has to have some money to go out and get you a Happy Meal.
	Behaviors/roles	Performance	Attitude about boys_behavior_athletic, good at sports	Participating in sports was considered by more than a quarter of the students to be important for boys regardless of age For many of the boys at the school, the image of the ideal, quintessential (heterosexual) man resides in the professional game of football,
			Attitude about boys_behavior_do well in school	Analyses of the series of questions on genderexpectations indicated that, to be a good boy in China, doing well in school was the overwhelming most important criterion just as it was for girls
		Non-femininity	Attitude about boys_behavior_non-feminine	In addition, in line with the local ‘code of the streets’, the boysconsidered ﬁghting as both characteristic of localised masculinity and a strategic approach by which to address interpersonal conﬂicts. On the streets, those who did not defend themselves or seek retribution were ridiculed and called ‘punks’, ‘pussies’, ‘bitches’, and/or ‘fags’
			Attitude about boys_behavior_hide emotions	Like you can’t—like for some reason when I’m with my friends, like I can’t act soft or I can’t cry unless I’m hurt. Like say iflike we were watching a movie—or I’m watching a movie with some of my friends, like somebody died and if I cried, they might like call me like—oh, you soft. . . .
			Attitude about boys_behavior_not feminine chores/jobs	If you ask a man to cook in the kitchen he can't, he may even cut himself with a knife. The man should not go to the kitchen
		Display aggresion, fight	Attitude about boys_behavior_aggressive, fighting	…the Latino boys at Romero were willing to use their bodies as weapons in order to protect their physical well-being or masculine status. When discussing violence in relationships, adolescents expressed consistent views that gender was linked to specific roles, males as aggressors or perpetrators, females as victims.
	Sexuality	Act heteosexual/non-gay	Attitude about boys_behavior_compulsory heterosexuality	Examination ofthe boys’ collective narrative of masculinity indicated that, like many other boys, they viewed homosexuals as not masculine and used ‘the fag discourse’ to put forth hegemonic masculine performances and regulate one another’s gender performativity Since wooing teenage girls could enhance a boy’s masculine status, many of the boys claimed to have also flirted with and successfully w…
		Sexual prowess	Attitude about boys_sexuality_sexual prowess_non monogamous	It was important for many of the boys to have multiple girlfriends. In this way they felt they were subscribing to predominant local norms about masculinity and achieving status among their peers
			Attitude about boys_sexuality_sexual prowess_power/control girls	What these findings suggest for ultimate sexual behaviour is that boys in both communities may expect to take a leading role, and that they will expect submission from girl Our male participants felt strongly that they must be able to provide for the girl to stand a chance of having sex with her, or that a transaction will give them the right to have sex with her Most of the time boys are older t…
			Attitude about boys_sexuality_sexual prowess_inherent sexdrive	In our focus groups with male, female, and mixed groups, male sexuality was strongly believed to be biologically predetermined, which then legitimized specific behaviors and patterns of social interaction As the only boy frequently referred to as “shrimp,” “small fry,” or “enano [midget],” Rudy was not perceived as physically dominant, which led to the accusation that he has a small penis. The da…
Attitudes/beliefs about girls	Traits	Attractive apperance	Attitude about girls_trait_beauty, smiling, slim	Humphrey pointed out quite clearly that ‘to be popular for a girl you have to be like all girly and pretty and stuff’ ...the term ‘girly girl’ was used far more regularly by the girls in order to explain what they felt was expected of them as ‘girls’ by their peers; to refer to a particular embodiment of hyper-femininity, both in terms of looks (‘pink’, ‘fluffy’ and ‘well made-up’
		Neat and tidy	Attitude about girls_trait_clean, neat, unmessy	They’re materialistic. They worry about looking good all the time. They don’t want to get dirty and nasty. (Group of eighth grade boys)
		Physcially weak	Attitude about girls_trait_physically weak	No they are not (equal) because the boy is stronger and he could hurt her more
			Attitude about girls_trait_lack of strenght makes violence non serious	There is a sense that because males perpetrate the more serious violence, this clouds the image of females as perpetrators because their violence is less severe
		Controlling	Attitude about girls_trait_controlling	Females are regarded as physically less powerful than males, yet females are perceived to be more controlling than males.
		Lack of confidence	Attitude about girls_trait_lack of confidence	“I think if I was a boy I’d do a bit better because I’d be able to, in a way, (perform) a bit better because I wouldn’t be worried about getting stuff wrong, I’d have a go and ask the teacher if I wasn’t sure and stuff like that.
	Behaviors/roles	Nice and compliant	Attitude about girls_trait_nice, compliant, polite	Girls were not generally expected to care about winning; this is possibly because it conflicts with the requirement to be ‘nice’ common to girl groups at this age Almost all of the girls that I spoke to as part of my research told me that they felt they were expected to behave like ladies in their school; that ‘ladylike behaviour’ was expected and demanded of them by their teachers and their pare…
		Athletic limitations	Attitude about girls_behavior_athletic limitations	Girls don’t really try. They just don’t care. Girls don’t take sports and games . . . like they’re not as serious as boys are.
		Masculine girls = tomboys	Attitude about girls_behavior_masculine girls are tomboy	Physical aggression was mentioned by several children, including tomboys themselves, as something that singled a girl out as a tomboy. This came in two main forms: Enjoying play fighting or fighting-related sports (…) and being prepared to stand up for themselves physcially or fight back.
		Caretaker	Attitude about girls_behavior_caretaker	A woman's work is to sweep, wash utensils, bathing the children, washing the mansd clothing, and those of the children and her own
		Limited mobility and freedom	Attitude about girls_behavior_limited freedom and mobility	Repeatedly, in group meetings, the discussion moved to the ways that freedom and mobility in their home are limited by being a girl. Two girls stated: “My mom is afraid of my dad.”
		Subordinate/controlled by men	Attitude about girls_behavior_subordinate/controlled by men	Although they don’t deﬁne it as such, the restrictions they identify are consistent with traditional values of marianismo, which suggest that women should sacriﬁce their individual needs and not question men’s authority in order to maintain the reputation and well-being of the family
	Sexuality	Sexual double standard	Attitude about girls_sexuality_passive in courtship	The caveat about liking the boy seems to suggest that often women accede to relationships with particular men not because they really like them but because they cannot initiate a relationship - they are passive in the process - but that very strong feelings for a particular man can catapult attention to norms
			Attitude about girls_sexuality_slutty	Indigo: For boys if they have sex with a girl, they are like, ooh they are sick, yeah. Rebecca: But if it is a girl then they are a sket, yeah
		At risk for sexual violence	Attitude about girls_sexuality_risk sexual harrassment/assault	I was referring to rape. It is a problem because there are men who always want to have sex and it is painful because you will find that girls get raped and at the end of the day she develops mistrust among people, she becomes scared of us. Girls are vulnerable because they can be insulted at any moment by sexist comments, and ‘any moment’ could be a situation that has started as play-acting and j…
		Sexual commodities	Attitude about girls_sexual commodities	He will take her to the hotel and when they come he wants to have sex with her, and if that girl refuses he will tell her that I bought things for you, now why don’t you want to have sex?
		Heterosexual romance	Attitude about girls_sexuality_heterosexual romance	The feminisation of romance was a pervasive and normalising discourse for girls and boys. For example, girls were central to the production and maintenance of each school's boyfriend-girlfriend culture The students unanimously asserted that romantic topics (the term “mushy stuff” was used most frequently) were exclusively feminine.
Attitudes/beliefs about gender norms in general	Fluidity of norms	Adolescents may describe but not endorse norms	Attitudes general_fluidity_describing vs endorsing norms	Use for when there is a discrepancy between the described norm, and what the respondents actually endorse What remains unclear is whether the girls are simply describing gender norms consistent with cultural norms, or whether they actually believe they should behave in accordance with these norms.
		Ability to live up to gender norms	Attitudes general_ambivalance_gender norms impossible to live up to	Perceptions that gender norms are impossible to live up to
		Ambivalent gender attitudes	Attitudes general_ambilavalence_contradictory discourses	Use this code when young adolescents express ambiivalent gender norms, e.g. those that support both patriarchy and more libaral views.
		Girls changing femininity according to context	Attitudes general_fluidity_changing femininities	Use for when girls are changing/adaping gender norms or identities in line with their context. Example: In response to inconsistent messages from adults, the girls changed how they enacted femininities across contexts in order to negotiate in and around traditional cultural and gender role expectations with which they did not agree Most of them considered themselves to be only partially tomboys, …
Varations in gender attitudes/beliefs across individual background characteristics These themes relates to why gender attitudes/beliefs may vary by biological sex, and how gender attitudes/beliefs intersect with norms around other social/cultural categories
Variations in gender attitudes/beliefs across individual sociodemographics	Differences between males and females in expressing gender equitable attitudes/beliefs	Males have a harder time than females to express gender equitable norms	Individual sociodem_biological sex_more difficult for boys than girls to challenge norms	Use for discussions around how boys have a harder time than girls to challenge gender norms Example: “I think it’s harder to be a guy. The guys are like ifyou don’t do it, you’re acting like a girl...I think it’s more harder for a guy, because guys are big tough people that can handle everything.”
		Incentives to express gender equitable norms may be greater for females than males	Individual sociodem_biological sex_boys lack incentives to challenge norms	Use for disucssions around how boys may not want to change gender norms, or lack incentives to do so Example: Interviewer: Would you would you change things? Do you think it’s fine? Sham: It’s good for us innit?! We’re lads! So hhh! Its all right for us but (.) hhh! I think I I quite I feel the women would wanna change it
	Attitudes/beliefs about gender intersect with those about other social and cultural categories	Intersection between gender norms and social class norms	Individual sociodem_Intersectionality_social class/wealth	Gender norms described together with norms around social class, or how gender is constructed differently for different social classes Example: The girls in this school also appeared to be subject to enduring classed discourses of respectable femininity that combined in the discourse of the ‘lady’
		Intersection between gender norms and race/ethnicity norms	Individual sociodem_Intersectionality_race/ethnicity	Co-constructing gender norms and race/ethnicity norms Example; The young men in this study used black, Asian and Muslim masculine identities in quite different ways; as a shared site of solidarity against racism, as a resistance to whiteness but also as a means of drawing divisions between black groups, and as an assertion of masculine power
		Intersection between gender norms and religion norms	Individual sociodem_Intersectionality_religion	Interactoion between gender norms and religious identities Examples: Coming from religious Muslim families, they were already fairly restricted in their movements about the neighbourhood, and felt that ifthey were boys they would have considerably more freedom. The young men can also be read as asserting identities against western society. For example, in the above examples, the boundaries of wes…
Timing of socialization/gender norms messages (when) Relates to the timing of changes in gender attitudes/beliefs
Puberty as a turning point	Messages about gender norms change with the onset of puberty	Changing gender rules for boys	Socialization_timing_puberty_changing gender rules_boys	Use to describe how gender rules/norms are changing for boys as they enter puberty. For example, body changes among boys and how these relate to declaration of manliness
		Changing gender rules for girls	Socialization_timing_puberty_changing gender rules_girls	Use to describe how gender rules/norms are changing for boys as they enter puberty. For example, body changes among girls and how such changes imply a readiness for sex
	Rites of passage shape gender attitudes	Rites of passage and masculinity norms	Socialization_timing_puberty_rites of passage_boys	Describes how rites of passage shape gender norms for boys (and girls if applicable)
School transitions	School transitions	School transitions affect gender norms	Socialization_school_type of school_school transitions	How transitions from primary to secondary school might affect gender norms
External influences/socialization (from whom) These themes centers in on the influence of gender attitudes/beliefs from parents/family, peers and other agents or institutions in the life of young adolescents
Influence from parents and other family members	Communication with parents/family members	Communication with mothers, not fathers	Socialization_parents_communication_mothers not fathers	Use to describe the central role of mothers in communication with children about gender norms, or of the role of absent fathers
		Learning about gender role expectations in the home (implicitly and explicitly)	Socializaton_parents/family_gendered labor expectations	Expectations from parents or other family members for what boys and girls should or should not do in the household, or in terms of labor overall
	Parental control and sanctions	Stricter supervision and control of daughters than sons	Socialization_parents_control/sanctions_girls more supervised than boys	Control, sanctions or support of girls by parents as more strict than that of boys
		Control and sanctions related to sexuality	Socialization_parents_control/sanctions_control of sexuality	Control, sanctions or support of girls or boys by parents, directly related to sexuality
Influence from peers	Peers influencing gender norms by controlling sexuality	Controlling boys sexuality	Socialization_peers_controlling sexuality_boys_harrassment of non-hegemonic masc	Ways that peers enforce hegemonic maculinity, heteronormativity
			Socialization_peers_controlling sexuality_boys_humor/irony to enforce hegemony	Use for examples of boys using humor or irony (specifically) to enforce masculinity or heteronormativity
			Socialization_peers_controlling sexuality_boys_proving heterosexual prowess	Boys proving their sexual prowess as a gender norm
		Controlling girls sexuality	Socialization_peers_controlling sexuality_girls_heterosexual romance	Peers enforcing girls interest in romantic heterosexual relationships
			Socialization_peers_controlling sexuality_sexual harassment, shaming, slut calling	Sexual harrassment, shaming and slut calling as a way of displaying gender norms for girls
	"Doing gender" through performance vs. looks	Boys proving toughness	Socialization_peers_boys_proving toughness through challenges	Use this when boys are proving toughness with peers through physcial, verbal or other challenges
		Girls policing appreance and looks	Socialization_peers_girls_policing appreance/looks	Use for when girls are policing (each others) appreance and looks
	Type of relationship shaping norms	Homosocial/same-sex groups	Socialization_peers_opposite sex_girls ridicule non-manliess	Girls teasing or ridiculing boys that are not 'man enough'
		Teasing/controlling opposite sex	Socialization_peers_opposite sex_boys controlling or teasing girls	Boys controlling or teasing girls (not in romantic/sexual relationships)
		Heterosexual flirting	Socialization_peers_opposite sex_boy-girl friendships = heterosexua innuendo	Heterosexual flirting as a way of shaping gender norms
		Influence of sex-segregated peer groups	Socialization_peers_sex-segregated peer groups	How spending time in sex-segregated peer groups might influence norms
Influence from community and school	School	General school culture	Socialization_school_culture_rules and tradition regulate norms	Use for example os how the school culture (in general) regulate or uphold traditional gender norms
		Sports, extracurricular activities	Socialization_school_sports/activity_enforce femininity norms	How sports and extracurr activities enforce femininity norms
			Socialization_school_sports/activity_enforce hegemonic masculinity	How sports and extracurr activities enforce hegemonic masculinity norms
			Socialization_school_sports/activity_exclude girls/higher status for boys sports	Use when schools sports activities exclude girls and favor boys
		Teachers and coaches	Socialization_school_teachers_enforce femininity norms	Teachers enforcing femininity norms
			Socialization_school_teachers_enforce hegemonic masculinity	Teachers enforcing masculinity norms
			Socialization_school_teachers_enforce heteronormativity	Teachers enforcing heternormativity (both boys and girls)
		Type of school	Socialization_school_type of school_single/mixed sex	How being in a single or mixed sex school, if specifically studied, might shape norms
	Culture/immigrant background	Gender norms are shaped by (sometimes clashing) cultures that young adolescents grow up in	Socialization_cultural backgrund (incl. migration…)	How young adolescent of immigrant background experience clashing gender norm expectations from their own/their parent’s country of origin, and their new society Example: The girls struggle with what Souza (2001) identiﬁed as the conﬂict between being a good girl (una muchacha de la casa) and a bad girl (una muchacha de la calle). They recognize that they are restricted because their immigrant par…
	Media	Media in general	Socialization_media_general	Ways that media in general shape gender norms
		TV	Socialization_media_tv	How TV display gender norms
		Internet	Socialization_media_internet_boys_sexting	Sexting as a way of displaying, conforming to gender norms among boys
			Socialization_media_internet_girls_sexting	Sexting as a way of displaying, conforming to gender norms among girls
			Socialization_media_internet_online alternate identities	Internet as a way to explore alternate gender identities online
			Socialization_media_internet_online networks	Influence of online social networks on norms
	Role models	Role models for boys	Socialization_role models_boys_sports stars	Sports stars as role models to boys
			Socialization_role models_boys_tough men	Boys looking up to tough men (not specific to family)
		Role models for girls	Socialization_role models_girls_popular girls	Girls following the lead of popular girls
			Socialization_role models_girls_respectable women	Girls looking up to respectable women
	Older people	Influence from older people in the community	Socialization_community_older people
	Neighborhood	Violence culture in neighborhoods influence boys	Socialization_neighborhood_boys_violent culture	Violent neighbohor cultures as a way o instilling mascuinity norms
Challenging/bending gender norms These themes are specific to how young adolescents challenge or bend gender norms; of boys and girls challenge norms differently; and the factors that might facilitate this challening of norms
Challenging/bending norms	Critique of sterotypical gender norms	Boys critique	Challenging norms_boys_critisize traditional femininity norms	How/in what ways boys critizie traditional femininity norms
			Challenging norms_boys_critisize traditional masculinity norms	How/in what ways boys critizie traditional masculinty norms
		Girls critique	Challenging norms_girls_critisize traditional femininity norms	How/in what ways girls critizie traditional femininity norms
			Challenging norms_girls_critisize tradititional masculinity norms	How/in what ways girls critizie heteronormativity
			Challenging norms_girls_tomboy position allow girls to break gender rules	Use this for specific examples of how being a tomboy allow girls to break gender rules
Factors that help challenge norms	Easier with younger age	Younger age/early adolescence as a window of opportunity	Challenging norms_facilitator_younger age/window of opportunity	Younger age or early adolescence as a window of opportunity for changing gender norms, or discussions around how norms gets more difficult to change with older age
	Interpersonal factors	Learning lifeskills	Challenging norms_facilitator_learning lifeskills	Lifeskills such as career development or negotiation skills as means of being able to better challenge norms
		Better communication with parents	Challenging norms_facilitator_better communication	Communication with parents or other adults as a way of improving childrens abilty to challenge norms
	Structural factors	Empowerment of women in society	Challenging norms_facilitator_empowerment of women	Empowerment and opportunities for women (in general) and how that relates to changes in norms
		Internet as a way of challenging norms	Challenging norms_facilitator_media/internet	Internet as a forum to challenging norms
		Programs targeting gender noms	Challenging norms_facilitator_gender transformative programs	Gender transformative programs or programs that challenge gender norms in other ways
		School as an institution	Challenging norms_facilitator_schools	Direct discussion about schools as an institution for changing/challenging gender norms
